# Supplementary material for: Streptococcus sanguinis antagonizes Prevotella melaninogenica in the context of the cystic fibrosis respiratory microbiome
Source: J Bacteriol. 2026 Feb 27;208(3):e00005-26. doi: 10.1128/jb.00005-26 (PMC13001228; doi:10.1128/jb.00005-26)
Supplement: Table S2 — Spearman correlation matrices of the top 15 genera by relative abundance levels. [file jb.00005-26-s0003.xlsx]

## Sheet: PreETI_SpearmanCorrMat
Supplementary Table S2: Spearman correlation matrices of the top 15 genera by relative abundance levels.
All Samples
	Streptococcus	Prevotella	Fusobacterium	Veillonella	Pseudomonas	Staphylococcus	Escherichia	Rothia	Salmonella	Clostridioides	Neisseria	Haemophilus	Porphyromonas	Lactobacillus	Leptotrichia
Streptococcus	1	0	0	0	0	0	0	0.707058	0	0	0	0	0	0	0
Prevotella	0	1	0	0	0	0	0	0	0	0	0	0	0	0	0
Fusobacterium	0	0	1	0	0	0	0	0	0	0	0	0	0	0	0
Veillonella	0	0	0	1	0.566981	0	0	0	0	0	0	0.590356	0.639409	0	0.634186
Pseudomonas	0	0	0	0.566981	1	0	0	0	0	0	0	0.639748	0.618595	0	0.535396
Staphylococcus	0	0	0	0	0	1	0	0	0	0	0	0.51956	0	0	0
Escherichia	0	0	0	0	0	0	1	0	0	0	0	0	0	0	0
Rothia	0.707058	0	0	0	0	0	0	1	0	0	0	0	0.50825	0	0.50551
Salmonella	0	0	0	0	0	0	0	0	1	0	0	0	0	0	0
Clostridioides	0	0	0	0	0	0	0	0	0	1	0	0	0	0	0
Neisseria	0	0	0	0	0	0	0	0	0	0	1	0.645477	0.595422	0	0.533795
Haemophilus	0	0	0	0.590356	0.639748	0.51956	0	0	0	0	0.645477	1	0.714859	0	0.646284
Porphyromonas	0	0	0	0.639409	0.618595	0	0	0.50825	0	0	0.595422	0.714859	1	0	0.715921
Lactobacillus	0	0	0	0	0	0	0	0	0	0	0	0	0	1	0
Leptotrichia	0	0	0	0.634186	0.535396	0	0	0.50551	0	0	0.533795	0.646284	0.715921	0	1
Pediatric Samples
	Prevotella	Fusobacterium	Streptococcus	Veillonella	Staphylococcus	Neisseria	Rothia	Haemophilus	Pseudomonas	Lactobacillus	Porphyromonas	Escherichia	Leptotrichia	Moraxella	Abiotrophia
Prevotella	1	0	0	0	0	0	0	0	0	0	0	0	0	0	0
Fusobacterium	0	1	0	0	0	0	0	0	0	0	0	0	0	0	0
Streptococcus	0	0	1	0	0	0	0.846265	0	0	0	0.503475	0	0.522388	0	0.577565
Veillonella	0	0	0	1	0	0	0	0.534166	0.530595	0	0.605695	0	0.609713	0	0
Staphylococcus	0	0	0	0	1	0	0	0	0	0	0	0	0	0	0
Neisseria	0	0	0	0	0	1	0	0.634279	0	0	0.567342	0	0	0	0
Rothia	0	0	0.846265	0	0	0	1	0	0	0	0.504104	0	0.530872	0	0.583385
Haemophilus	0	0	0	0.534166	0	0.634279	0	1	0.670519	0	0.766802	0	0.62746	0.520051	0
Pseudomonas	0	0	0	0.530595	0	0	0	0.670519	1	0	0.674059	0	0.570375	0.518655	0
Lactobacillus	0	0	0	0	0	0	0	0	0	1	0	0	0	0	0
Porphyromonas	0	0	0.503475	0.605695	0	0.567342	0.504104	0.766802	0.674059	0	1	0	0.723797	0.554191	0
Escherichia	0	0	0	0	0	0	0	0	0	0	0	1	0	0	0
Leptotrichia	0	0	0.522388	0.609713	0	0	0.530872	0.62746	0.570375	0	0.723797	0	1	0	0
Moraxella	0	0	0	0	0	0	0	0.520051	0.518655	0	0.554191	0	0	1	0
Abiotrophia	0	0	0.577565	0	0	0	0.583385	0	0	0	0	0	0	0	1
Adult Samples
	Streptococcus	Pseudomonas	Prevotella	Rothia	Veillonella	Staphylococcus	Bordetella	Porphyromonas	Haemophilus	Burkholderia	Fusobacterium	Stenotrophomonas	Methylophaga	Rickettsia	Pediococcus
Streptococcus	1	0	0	0	0	0	0	0	0	0	0	0	0	0	0
Pseudomonas	0	1	0	0	0	0	0	0	0	0	0	0	0	0	0
Prevotella	0	0	1	0	0	0	0	0.525886	0.527762	0	0	0	0	0	0
Rothia	0	0	0	1	0	0	-0.531076	0	0	0	0	0	-0.572594	-0.609049	-0.536376
Veillonella	0	0	0	0	1	0	0	0.523194	0	0	0	0	0	0	0
Staphylococcus	0	0	0	0	0	1	0	0	0	0	0	0.543193	0	0	0
Bordetella	0	0	0	-0.531076	0	0	1	0	0	0	0	0	0.798079	0.700423	0.961749
Porphyromonas	0	0	0.525886	0	0.523194	0	0	1	0	0	0	0.524684	0	0	0
Haemophilus	0	0	0.527762	0	0	0	0	0	1	0	0	0	0	0	0
Burkholderia	0	0	0	0	0	0	0	0	0	1	0	0.70175	0	0	0
Fusobacterium	0	0	0	0	0	0	0	0	0	0	1	0	0	0	0
Stenotrophomonas	0	0	0	0	0	0.543193	0	0.524684	0	0.70175	0	1	0	0	0
Methylophaga	0	0	0	-0.572594	0	0	0.798079	0	0	0	0	0	1	0.914638	0.823924
Rickettsia	0	0	0	-0.609049	0	0	0.700423	0	0	0	0	0	0.914638	1	0.718289
Pediococcus	0	0	0	-0.536376	0	0	0.961749	0	0	0	0	0	0.823924	0.718289	1
Sputum Samples
	Streptococcus	Salmonella	Pseudomonas	Escherichia	Prevotella	Clostridioides	Rothia	Veillonella	Staphylococcus	Haemophilus	Bordetella	Porphyromonas	Fusobacterium	Burkholderia	Abiotrophia
Streptococcus	1	0	0	0	0	0	0.533229	0	0	0	0	0	0	0	0
Salmonella	0	1	0	0	0	0	-0.552569	0	0	0	0	0	0	0	0
Pseudomonas	0	0	1	0	0.756172	0	0	0.615871	0.570496	0.551553	0	0.57304	0	0.590074	0
Escherichia	0	0	0	1	0	0	0	0	0	0	0	0	0	0	0
Prevotella	0	0	0.756172	0	1	0	0	0.696322	0.595758	0.680079	0	0.668025	0	0.567912	0
Clostridioides	0	0	0	0	0	1	0	0	0	0	0	0	0	0	0
Rothia	0.533229	-0.552569	0	0	0	0	1	0	0.504737	0	0	0.556082	0.65823	0	0.591646
Veillonella	0	0	0.615871	0	0.696322	0	0	1	0.536682	0.591375	0	0.686751	0.606669	0.552316	0
Staphylococcus	0	0	0.570496	0	0.595758	0	0.504737	0.536682	1	0.574291	0	0.586144	0.512494	0.547476	0
Haemophilus	0	0	0.551553	0	0.680079	0	0	0.591375	0.574291	1	0	0.643066	0	0.550842	0
Bordetella	0	0	0	0	0	0	0	0	0	0	1	0	0	0	0
Porphyromonas	0	0	0.57304	0	0.668025	0	0.556082	0.686751	0.586144	0.643066	0	1	0.620315	0.58031	0
Fusobacterium	0	0	0	0	0	0	0.65823	0.606669	0.512494	0	0	0.620315	1	0	0
Burkholderia	0	0	0.590074	0	0.567912	0	0	0.552316	0.547476	0.550842	0	0.58031	0	1	0
Abiotrophia	0	0	0	0	0	0	0.591646	0	0	0	0	0	0	0	1
Oropharynx Samples
	Prevotella	Fusobacterium	Streptococcus	Veillonella	Staphylococcus	Neisseria	Rothia	Lactobacillus	Leptotrichia	Pseudomonas	Porphyromonas	Escherichia	Gemella	Haemophilus	Acinetobacter
Prevotella	1	0	0	0	0	0	0	0	0	0	0	0	0	0	0
Fusobacterium	0	1	0	0	0	0	0	0	0	0	0	0	0	0	0
Streptococcus	0	0	1	0	0.578673	0	0.871589	0	0.624188	0.552233	0.625699	0	0.646937	0.593996	0
Veillonella	0	0	0	1	0	0	0	0	0.590335	0.568079	0.588017	0	0.650501	0.609535	0
Staphylococcus	0	0	0.578673	0	1	0	0.615112	0	0	0	0	0	0	0	0
Neisseria	0	0	0	0	0	1	0	0	0	0	0	0	0.52081	0.511992	0
Rothia	0	0	0.871589	0	0.615112	0	1	0	0.660723	0.602677	0.66778	0	0.658309	0.612582	0
Lactobacillus	0	0	0	0	0	0	0	1	0	0	0	0	0	0	0
Leptotrichia	0	0	0.624188	0.590335	0	0	0.660723	0	1	0.683575	0.762934	0	0.799991	0.742689	0
Pseudomonas	0	0	0.552233	0.568079	0	0	0.602677	0	0.683575	1	0.713376	0	0.766804	0.708183	0.529322
Porphyromonas	0	0	0.625699	0.588017	0	0	0.66778	0	0.762934	0.713376	1	0	0.828037	0.78509	0
Escherichia	0	0	0	0	0	0	0	0	0	0	0	1	0	0	0
Gemella	0	0	0.646937	0.650501	0	0.52081	0.658309	0	0.799991	0.766804	0.828037	0	1	0.871299	0
Haemophilus	0	0	0.593996	0.609535	0	0.511992	0.612582	0	0.742689	0.708183	0.78509	0	0.871299	1	0
Acinetobacter	0	0	0	0	0	0	0	0	0	0.529322	0	0	0	0	1
BAL Samples
	Haemophilus	Streptococcus	Prevotella	Staphylococcus	Pseudomonas	Porphyromonas	Veillonella	Moraxella	Corynebacterium	Fusobacterium	Escherichia	Neisseria	Stenotrophomonas	Bacteroides	Campylobacter
Haemophilus	1	0	0.501306	0	0	0	0	0	0	0	0	0.682734	0	0.603908	0
Streptococcus	0	1	0	0	0	0	0	0	0	0	0	0	0	0	0
Prevotella	0.501306	0	1	0	0	0	0	0	0	0	0	0.574563	0	0	0.573305
Staphylococcus	0	0	0	1	0	0	0	0	0	0	0	0	0	0	0
Pseudomonas	0	0	0	0	1	0	0	0	0	0	0	0	0	0.53116	0
Porphyromonas	0	0	0	0	0	1	0	0	0	0	0	0.512124	0	0	0
Veillonella	0	0	0	0	0	0	1	0	0	0.51368	0	0	0	0	0
Moraxella	0	0	0	0	0	0	0	1	0	0	0	0	0	0	0
Corynebacterium	0	0	0	0	0	0	0	0	1	0	0	0	0	0	0
Fusobacterium	0	0	0	0	0	0	0.51368	0	0	1	0	0	0	0	0
Escherichia	0	0	0	0	0	0	0	0	0	0	1	0	0	0	0
Neisseria	0.682734	0	0.574563	0	0	0.512124	0	0	0	0	0	1	0	0.57681	0.568213
Stenotrophomonas	0	0	0	0	0	0	0	0	0	0	0	0	1	0	0
Bacteroides	0.603908	0	0	0	0.53116	0	0	0	0	0	0	0.57681	0	1	0
Campylobacter	0	0	0.573305	0	0	0	0	0	0	0	0	0.568213	0	0	1

## Sheet: PostETI_SpearmanCorrMat
All Samples
	Streptococcus	Pseudomonas	Staphylococcus	Veillonella	Escherichia	Prevotella	Neisseria	Achromobacter	Corynebacterium	Fusobacterium	Enterococcus	Stenotrophomonas	Schaalia	Haemophilus	Serratia
Streptococcus	1	-0.551318	0	0.616075	0	0.583612	0	0	0	0.531658	0	0	0.6168	0	-0.540469
Pseudomonas	-0.551318	1	0	-0.609569	0.587405	-0.625576	0	0	0	-0.603086	0	0	-0.617384	0	0.671976
Staphylococcus	0	0	1	0	0	0	0	0	0	0	0	0	0	0	0
Veillonella	0.616075	-0.609569	0	1	-0.52874	0.796663	0	0	0	0.694884	0	0	0.72437	0	-0.663774
Escherichia	0	0.587405	0	-0.52874	1	0	0	0	0	0	0	0	0	0	0.759976
Prevotella	0.583612	-0.625576	0	0.796663	0	1	0.513303	0	0	0.759006	0	0	0.781784	0.505259	-0.639545
Neisseria	0	0	0	0	0	0.513303	1	0	0	0.609427	0	0	0.613313	0.601652	0
Achromobacter	0	0	0	0	0	0	0	1	0	0	0	0	0	0	0.520634
Corynebacterium	0	0	0	0	0	0	0	0	1	0	0	0	0	0	0
Fusobacterium	0.531658	-0.603086	0	0.694884	0	0.759006	0.609427	0	0	1	0	0	0.741567	0.58181	-0.596124
Enterococcus	0	0	0	0	0	0	0	0	0	0	1	0	0	0	0
Stenotrophomonas	0	0	0	0	0	0	0	0	0	0	0	1	0	0	0
Schaalia	0.6168	-0.617384	0	0.72437	0	0.781784	0.613313	0	0	0.741567	0	0	1	0.606095	-0.556971
Haemophilus	0	0	0	0	0	0.505259	0.601652	0	0	0.58181	0	0	0.606095	1	0
Serratia	-0.540469	0.671976	0	-0.663774	0.759976	-0.639545	0	0.520634	0	-0.596124	0	0	-0.556971	0	1
Adult Samples
	Pseudomonas	Streptococcus	Staphylococcus	Escherichia	Veillonella	Achromobacter	Corynebacterium	Neisseria	Enterococcus	Stenotrophomonas	Serratia	Pandoraea	Haemophilus	Salmonella	Prevotella
Pseudomonas	1	0	0	0.560012	-0.570541	0	0	0	0	0	0.604575	0	0	0.571143	0
Streptococcus	0	1	0	0	0.573871	0	0	0	0	0	0	0	0	0	0
Staphylococcus	0	0	1	0	0	0	0	0	0	0	0	0	0	0	0
Escherichia	0.560012	0	0	1	-0.51808	0	0	0	0	0	0.754129	0	0	0.893635	0
Veillonella	-0.570541	0.573871	0	-0.51808	1	0	0	0	0	0	-0.540549	0	0	-0.551876	0.720042
Achromobacter	0	0	0	0	0	1	0	0	0	0	0	0	0	0	0
Corynebacterium	0	0	0	0	0	0	1	0	0	0	0	0	0	0	0
Neisseria	0	0	0	0	0	0	0	1	0	0	0	0	0	0	0
Enterococcus	0	0	0	0	0	0	0	0	1	0	0	0	0	0	0
Stenotrophomonas	0	0	0	0	0	0	0	0	0	1	0	0	0	0	0
Serratia	0.604575	0	0	0.754129	-0.540549	0	0	0	0	0	1	0	0	0.743646	0
Pandoraea	0	0	0	0	0	0	0	0	0	0	0	1	0	0	0
Haemophilus	0	0	0	0	0	0	0	0	0	0	0	0	1	0	0
Salmonella	0.571143	0	0	0.893635	-0.551876	0	0	0	0	0	0.743646	0	0	1	0
Prevotella	0	0	0	0	0.720042	0	0	0	0	0	0	0	0	0	1
Sputum Samples
	Streptococcus	Veillonella	Pseudomonas	Staphylococcus	Prevotella	Neisseria	Fusobacterium	Escherichia	Schaalia	Achromobacter	Lancefieldella	Pandoraea	Haemophilus	Leptotrichia	Actinomyces
Streptococcus	1	0	0	0	0	0	0	0	0	0	0	0	0	0	0
Veillonella	0	1	0	0	0.559743	0	0	0	0	0	0.561225	0	0	0.515144	0.507485
Pseudomonas	0	0	1	0	0	0	-0.505146	0	-0.536509	0	0	0	0	0	0
Staphylococcus	0	0	0	1	0	0	0	0	0	0	0	0	0	0	0
Prevotella	0	0.559743	0	0	1	0	0.581253	0	0.62111	0	0.625071	0	0	0.522691	0
Neisseria	0	0	0	0	0	1	0	0	0	0	0	0	0.513836	0	0
Fusobacterium	0	0	-0.505146	0	0.581253	0	1	0	0.548497	0	0.519027	0	0	0.614277	0
Escherichia	0	0	0	0	0	0	0	1	0	0	0	0	0	0	0
Schaalia	0	0	-0.536509	0	0.62111	0	0.548497	0	1	0	0.721124	0	0.509837	0.553013	0
Achromobacter	0	0	0	0	0	0	0	0	0	1	0	0	0	0	0
Lancefieldella	0	0.561225	0	0	0.625071	0	0.519027	0	0.721124	0	1	0	0	0.549246	0.505895
Pandoraea	0	0	0	0	0	0	0	0	0	0	0	1	0	0	0
Haemophilus	0	0	0	0	0	0.513836	0	0	0.509837	0	0	0	1	0	0
Leptotrichia	0	0.515144	0	0	0.522691	0	0.614277	0	0.553013	0	0.549246	0	0	1	0
Actinomyces	0	0.507485	0	0	0	0	0	0	0	0	0.505895	0	0	0	1
Oropharynx Samples
	Streptococcus	Pseudomonas	Enterococcus	Neisseria	Corynebacterium	Veillonella	Escherichia	Achromobacter	Fictibacillus	Staphylococcus	Lederbergia	Lacticaseibacillus	Bacillus	Gracilibacillus	Granulicatella
Streptococcus	1	0	0	0	0	0	0	0	0	0	0	0	0	0	0
Pseudomonas	0	1	0	0	0	0	0.627522	0.641596	0	0	0	0	0	0	0
Enterococcus	0	0	1	0	0	0	0	0	0	0	0	0.565471	0	0	0
Neisseria	0	0	0	1	0	0	0	0	0	0	0	0	0	0	0
Corynebacterium	0	0	0	0	1	0	0	0	0	0	0	0	0	0	0
Veillonella	0	0	0	0	0	1	0	0	0	0	0	0	0	0	0
Escherichia	0	0.627522	0	0	0	0	1	0.574803	0	0	0	0	0	0	0
Achromobacter	0	0.641596	0	0	0	0	0.574803	1	0	0	0	0	0	0	0
Fictibacillus	0	0	0	0	0	0	0	0	1	0	1	0	0.628109	1	0
Staphylococcus	0	0	0	0	0	0	0	0	0	1	0	0	0	0	0
Lederbergia	0	0	0	0	0	0	0	0	1	0	1	0	0.628109	1	0
Lacticaseibacillus	0	0	0.565471	0	0	0	0	0	0	0	0	1	0	0	0
Bacillus	0	0	0	0	0	0	0	0	0.628109	0	0.628109	0	1	0.628109	0
Gracilibacillus	0	0	0	0	0	0	0	0	1	0	1	0	0.628109	1	0
Granulicatella	0	0	0	0	0	0	0	0	0	0	0	0	0	0	1
Sinonasal Samples
	Pseudomonas	Staphylococcus	Escherichia	Corynebacterium	Achromobacter	Stenotrophomonas	Streptococcus	Aeromonas	Serratia	Chitinophagaceae	Salmonella	Shigella	Rothia	Haemophilus	Prevotella
Pseudomonas	1	-0.645727	0	-0.566939	0	0	0	0	0.527827	0	0	0	0	0	0
Staphylococcus	-0.645727	1	-0.638562	0.519601	0	0	0	-0.527572	-0.613393	0	-0.631968	0	0	0	0
Escherichia	0	-0.638562	1	0	0	0	0	0.804945	0.737506	0	0.899162	0	0	0	0
Corynebacterium	-0.566939	0.519601	0	1	0	0	0	0	0	0	0	0	0	0	0
Achromobacter	0	0	0	0	1	0	0	0	0	0	0	0	0	0	0
Stenotrophomonas	0	0	0	0	0	1	0	0	0	0	0	0	0	0	0
Streptococcus	0	0	0	0	0	0	1	0	0	0	0	0	0	0	0
Aeromonas	0	-0.527572	0.804945	0	0	0	0	1	0	0	0.832543	0	0	0	0
Serratia	0.527827	-0.613393	0.737506	0	0	0	0	0	1	0	0.708737	0	0	0	0
Chitinophagaceae	0	0	0	0	0	0	0	0	0	1	0	0	0	0	0
Salmonella	0	-0.631968	0.899162	0	0	0	0	0.832543	0.708737	0	1	0	0	0	0
Shigella	0	0	0	0	0	0	0	0	0	0	0	1	0	0	0
Rothia	0	0	0	0	0	0	0	0	0	0	0	0	1	0	0
Haemophilus	0	0	0	0	0	0	0	0	0	0	0	0	0	1	0
Prevotella	0	0	0	0	0	0	0	0	0	0	0	0	0	0	1
